# Supplementary material for: General retrieval network model for multi-class plant leaf diseases based on hashing
Source: PeerJ Comput Sci. 2024 Nov 26;10:e2545. doi: 10.7717/peerj-cs.2545 (PMC11622960; doi:10.7717/peerj-cs.2545)
Supplement: Supplemental Information 1 [file peerj-cs-10-2545-s001.zip]

Archive with 11 entries (6 files):
- Disease Retrieval/project/
- Disease Retrieval/project/__pycache__/
- Disease Retrieval/project/CNN_model.py
- Disease Retrieval/project/data/
- Disease Retrieval/project/FV,DHCNN.py
- Disease Retrieval/project/log/
- Disease Retrieval/project/log/FV-1000-DHCNN_VGG_64bits_UCMD-21_23-03-10-16-57-41.pkl
- Disease Retrieval/project/utils/
- Disease Retrieval/project/utils/__init__.py
- Disease Retrieval/project/utils/CalcHammingRanking.py
- Disease Retrieval/project/utils/DataProcessing.py
