# Supplementary material for: General retrieval network model for multi-class plant leaf diseases based on hashing
Source: PeerJ Comput Sci. 2024 Nov 26;10:e2545. doi: 10.7717/peerj-cs.2545 (PMC11622960; doi:10.7717/peerj-cs.2545)
Supplement: Supplemental Information 1 [file peerj-cs-10-2545-s001.zip › Disease Retrieval/project/utils/CalcHammingRanking.py]

import numpy as np

def CalcHammingDist(B1, B2):
    q = B2.shape[1]
    distH = 0.5 * (q - np.dot(B1, B2.transpose()))
    return distH

def CalcMap(qB, rB, queryL, retrievalL):
    # qB: {-1,+1}^{mxq}
    # rB: {-1,+1}^{nxq}
    # queryL: {0,1}^{mxl}
    # retrievalL: {0,1}^{nxl}
    num_query = queryL.shape[0]
    map = 0
    # print('++++++++++++++++++++++++++++++++++++++++++++++++++++++++++')

    for iter in range(num_query):
        gnd = (np.dot(queryL[iter, :], retrievalL.transpose()) > 0).astype(np.float32)
        tsum = np.sum(gnd)
        if tsum == 0:
            continue
        hamm = CalcHammingDist(qB[iter, :], rB)
        ind = np.argsort(hamm)
        gnd = gnd[ind]
        count = np.linspace(1, int(tsum), int(tsum))

        tindex = np.asarray(np.where(gnd == 1)) + 1.0
        map_ = np.mean(count / (tindex))
        # print(map_)
        map = map + map_
    map = map / num_query
    # print('++++++++++++++++++++++++++++++++++++++++++++++++++++++++++')

    return map

def CalcTopMap(qB, rB, queryL, retrievalL, topk):
    # qB: {-1,+1}^{mxq}
    # rB: {-1,+1}^{nxq}
    # queryL: {0,1}^{mxl}
    # retrievalL: {0,1}^{nxl}
    num_query = queryL.shape[0]
    topkmap = 0
    # print('++++++++++++++++++++++++++++++++++++++++++++++++++++++++++')
    for iter in range(num_query):
        gnd = (np.dot(queryL[iter, :], retrievalL.transpose()) > 0).astype(np.float32)
        hamm = CalcHammingDist(qB[iter, :], rB)
        ind = np.argsort(hamm)
        gnd = gnd[ind]

        tgnd = gnd[0:topk]
        tsum = np.sum(tgnd).astype(int) 
        if tsum == 0:
            continue
        count = np.linspace(1, tsum, tsum)

        tindex = np.asarray(np.where(tgnd == 1)) + 1.0
        topkmap_ = np.mean(count / (tindex))
        # print(topkmap_)
        topkmap = topkmap + topkmap_
    topkmap = topkmap / num_query
    # print('++++++++++++++++++++++++++++++++++++++++++++++++++++++++++')
    return topkmap

#计算topk准确率
def CalcTopAcc(qB, rB, queryL, retrievalL, topk):
    # qB: {-1,+1}^{mxq}
    # rB: {-1,+1}^{nxq}
    # queryL: {0,1}^{mxl}
    # retrievalL: {0,1}^{nxl}
    num_query = queryL.shape[0]
    topkacc = 0
    # print('++++++++++++++++++++++++++++++++++++++++++++++++++++++++++')
    for iter in range(num_query):
        # gnd:一个长度等于gallery数据集的0/1向量，1表示为正样本(即至少包含query的一个标签)，0表示负样本（即，不包含query的标签）。
        gnd = (np.dot(queryL[iter, :], retrievalL.transpose()) > 0).astype(np.float32)
        hamm = CalcHammingDist(qB[iter, :], rB)  #计算第iter张query图片与gallery数据集的汉明距离
        ind = np.argsort(hamm)                   # 对汉明距离进行排序，返回下标，表示最相似的图片列表
        gnd = gnd[ind]                           #最相似的图片是否为正样本的列表
        tgnd = gnd[0:topk]                       #只看前topk个结果
        tsum = np.sum(tgnd)                      #前topk个中有多少个预测对了
        if tsum == 0:
            continue
        topkacc += tsum / topk
    topkacc = topkacc / num_query
    return topkacc


if __name__=='__main__':
    qB = np.array([[1,-1,1,1],[-1,1,-1,-1],[1,-1,-1,-1]])
    rB = rB = np.array([
        [ 1,-1,-1,-1],
        [-1, 1, 1,-1],
        [ 1, 1, 1,-1],
        [-1,-1, 1, 1],
        [ 1, 1,-1,-1],
        [ 1, 1, 1,-1],
        [-1, 1,-1,-1]])
    queryL = np.array([
        [1,0,0],
        [1,1,0],
        [0,0,1],
    ], dtype=np.int64)
    retrievalL = np.array([
        [0,1,0],
        [1,1,0],
        [1,0,1],
        [0,0,1],
        [0,1,0],
        [0,0,1],
        [1,1,0],
    ], dtype=np.int64)

    topk = 5
    map = CalcMap(qB, rB, queryL, retrievalL)
    topkmap = CalcTopMap(qB, rB, queryL, retrievalL, topk)
    print(map)
    print(topkmap)
